# Supplementary material for: Astrocyte ryanodine receptors facilitate gliotransmission and astroglial modulation of synaptic plasticity
Source: Front Cell Neurosci. 2024 May 14;18:1382010. doi: 10.3389/fncel.2024.1382010 (PMC11135129; doi:10.3389/fncel.2024.1382010)
Supplement: Supplementary file 1 [file Table_1.XLSX]

## Sheet: Sheet1
Table 1
Supplementary statistical data for the Figure 1 "Caffein-induced Ca2+-signalling in neocortical and hippocampal astrocytes"
Panel B	Layer 2/3 astrocytes
	net response to caffein					Frequency of spontaneous Ca- transients									Amplitude of spontaneous Ca- transients
	Adult		Old			Adult				Old					Adult				Old
						baseline		caffein				caffein			baseline		caffein				caffein
	WT	dnSNARE	WT	dnSNARE		WT	dnSNARE	WT	dnSNARE	WT	dnSNARE	WT	dnSNARE		WT	dnSNARE	WT	dnSNARE	WT	dnSNARE	WT	dnSNARE
mean	0.262593	0.258134	0.131046	0.134003		0.326657	0.351766	0.495593	0.523107	0.187957	0.162515	0.387776	0.363213		0.329451	0.319456	0.592791	0.597334	0.219269	0.22635	0.332851	0.332966
SD	0.0499675	0.0761759	0.0536651	0.0469316		0.129224	0.123468	0.130878	0.162405	0.10427	0.102143	0.137163	0.146814		0.131425	0.121578	0.170522	0.162042	0.0821358	0.106233	0.135464	0.132393
n =	9	6	8	6		9	6	9	6	8	6	8	6		9	6	9	6	8	6	8	6
P value according non-paired T-Test with un-equal variance
difference between :
WT and dnSNARE mice	0.471571		0.774143			0.802544		0.669002		0.700903		0.761157			0.966085		0.614699		0.643859		0.762961
adult vs old age	0.000119407	0.00885812
P value according paired T-Test
Caffein vs baseline								0.000347581	0.00020998			5.75496e-05	0.00219801				0.000186951	0.00020966			0.00143441	0.0244695
Panel C	CA1 astrocytes
	net response to caffein					Frequency of spontaneous Ca- transients									Amplitude of spontaneous Ca- transients
	Adult		Old			Adult				Old					Adult				Old
						baseline		caffein				caffein			baseline		caffein				caffein
	WT	dnSNARE	WT	dnSNARE		WT	dnSNARE	WT	dnSNARE	WT	dnSNARE	WT	dnSNARE		WT	dnSNARE	WT	dnSNARE	WT	dnSNARE	WT	dnSNARE
mean	0.21822	0.24727	0.129542	0.125819		0.279197	0.288616	0.477617	0.472478	0.192235	0.173664	0.32709	0.3143		0.373935	0.359989	0.580488	0.603349	0.249409	0.239521	0.342263	0.351703
SD	0.0651933	0.0687362	0.038894	0.0539491		0.134397	0.117308	0.150747	0.162892	0.0904194	0.110458	0.149411	0.156623		0.146695	0.138666	0.163514	0.155754	0.0955375	0.111644	0.135045	0.148896
n =	8	5	7	6		8	5	8	5	7	6	7	6		8	5	8	5	7	6	7	6
P value according non-paired T-Test with un-equal variance
difference between :
WT and dnSNARE mice	0.470581		0.884736			0.891559		0.800678		0.738494		0.552775			0.860724		0.938518		0.861845		0.661706
adult vs old age	0.00732211	0.0133481
P value according paired T-Test
Caffein vs baseline								1.25155e-05	0.00261517			0.00147956	0.0188589				8.66782e-06	0.000517259			0.012525	0.00967632
Table 2
Supplementary statistical data for the Figure 3 "Contribution of Ryanodine receptors to Ca2+-signalling in the hippocampal astrocytes"
Panel B	net Ca2+-response			Adult mice							Panel D	net Ca2+-response			Old mice
			HFS		TFLLR		NA		NMDA			HFS		TFLLR		NA		NMDA
			control	Ryanodine	control	Ryanodine	control	Ryanodine	control	Ryanodine		control	Ryanodine	control	Ryanodine	control	Ryanodine	control	Ryanodine
mean			0.292211	0.102842	0.299272	0.141175	0.328756	0.122502	0.207643	0.0907966		0.18461	0.0761075	0.177599	0.0745934	0.210264	0.0787582	0.141458	0.059358
SD			0.0884923	0.0461428	0.0868057	0.0573243	0.094066	0.0602173	0.106264	0.0452352		0.0921011	0.0510896	0.05121	0.0491637	0.0624278	0.0380376	0.0535729	0.0481462
n =			9	10	6	6	9	9	5	5		7	8	6	6	8	7	5	4
P value according non-paired T-Test with un-equal variance
difference between control and Ryanodine :		9.81969e-05		0.00466979		8.06542e-05		0.013684					0.0085655		0.00524508		0.000114907		0.0289663
Panel C	spontaneous transients			Adult mice	Old mice						Panel E	spontaneous transients			Old mice
	Frequency											Frequency
	baseline		HFS		TFLLR		NA		NMDA			baseline		HFS		TFLLR		NA		NMDA
	control	ryanodine	control	Ryanodine	control	Ryanodine	control	Ryanodine	control	Ryanodine		control	ryanodine	control	Ryanodine	control	Ryanodine	control	Ryanodine	control	Ryanodine
mean	0.266966	0.240865	0.536739	0.324179	0.55364	0.416518	0.654168	0.462334	0.474475	0.255176		0.120639	0.127805	0.311603	0.139059	0.36382	0.220873	0.428799	0.240687	0.221406	0.106347
SD	0.1172	0.123973	0.147334	0.135363	0.188352	0.164231	0.17008	0.171369	0.137457	0.123978		0.0960047	0.101472	0.100347	0.091408	0.140216	0.0835546	0.118808	0.155856	0.0955336	0.0959527
n =	29	30	9	10	6	6	9	9	5	5		26	26	7	8	6	6	8	7	5	5
P value according non-paired T-Test with un-equal variance
difference between control and Ryanodine :		0.413512		0.00476948		0.0250251		0.0298789		0.0295666			0.751098		0.00452905		0.00467402		0.0244136		0.0140815
	Amplitude											Amplitude
mean	0.377885	0.356122	0.559244	0.353484	0.526599	0.46164	0.593537	0.428006	0.514399	0.455045		0.233823	0.210938	0.329723	0.164826	0.355246	0.249592	0.416922	0.258863	0.2476	0.137422
SD	0.16652	0.154979	0.161574	0.154979	0.148384	0.161574	0.191251	0.171466	0.16718	0.161574		0.131285	0.109576	0.0909541	0.0937124	0.0968328	0.101678	0.124393	0.117709	0.118057	0.105337
P control vs Ryanodine		0.617422		0.00475556		0.434564		0.025971		0.603711			0.501746		0.004353		0.0152838		0.0254093		0.0158447
Table 3
Supplementary statistical data for the Figure 3. "Impact of intracellular ryanodine on Ca2+-signalling in the hippocampal astrocytes"
Panel D	Net Ca2+ - response to HFS							Amplitude of spontaneous transients
	WT mice		dnSNARE		GFAP-GFAP			WT mice		dnSNARE		GFAP-GFAP
	control	Ryanodine	control	Ryanodine	control	Ryanodine		control	Ryanodine	control	Ryanodine	control	Ryanodine
mean	0.405837	0.120095	0.454419	0.115538	0.463876	0.151637		0.417687	0.231903	0.373094	0.257449	0.333934	0.210158
SD	0.105463	0.0698229	0.0978328	0.0527624	0.0990792	0.0539056		0.0786005	0.0808777	0.0713192	0.0719448	0.0924086	0.0742074
n =	6	5	5	5	5	5		6	5	5	5	5	5
P value according non-paired T-Test with un-equal variance
difference between control and Ryanodine :		0.000513151		0.000441161		0.000732418			0.00435863		0.0340386		0.0492048
Table 4
Supplementary statistical data for the Figure 4. "Caffein-activated release of ATP in hippocampal slices"
Panel B	ATP Biosensor response
	Adult mice
	WT-control	WT-FAC	dnSNARE-control		WT-control	WT-FAC	dnSNARE-control
mean	2.18303	0.495786	0.730657		1.29429	0.427998	0.538284
SD	0.685325	0.267862	0.366214		0.313885	0.34211	0.4134
n =	6	4	5		6	4	6
P value according non-paired T-Test with un-equal variance
difference between :
WT and dnSNARE mice			0.00103486				0.0192722
FAC and control		0.00316147				0.0108465
Panel E	pEPSCs frequency
		Adult mice				Old mice
	WT		dnSNARE			WT		dnSNARE
	control	Caffein	control	Caffein		control	Caffein	control	Caffein
mean	0.308598	1.07091	0.168968	0.214698		0.177168	0.727386	0.154896	0.235483
SD	0.131531	0.31775	0.109311	0.163377		0.104221	0.152776	0.0846954	0.12167
n =	8	8	7	7		8	8	7	7
P value according non-paired T-Test with un-equal variance
difference between :
WT and dnSNARE mice	0.178352	0.000110734				0.96698	0.000208883
P value according paired T-Test
Caffein vs baseline		3.5028e-05		0.0908944			6.48851e-06		0.266226
Table 5
Supplementary statistical data for the Figure 5. "Astrocyte-driven modulation of tonic NMDA receptor-mediated currents in neocortical neurons"
Panel C	Amplitude of the tonic current
	Adult mice									Old mice
	control			Ryanodine			BAPTA			control		Ryanodine		BAPTA
	baseline	Caffeine	NA	baseline	Caffeine	NA	baseline	Caffeine		baseline	Caffeine	baseline	Caffeine	baseline	Caffeine
mean	12.4449	17.3251	19.0633	5.23755	6.64267	8.67989	4.18317	5.63068		7.44256	11.8706	3.49005	4.02608	3.64191	4.92648
SD	3.53434	2.85881	4.17553	2.72318	4.08291	3.79604	2.6036	2.91513		3.16438	2.37618	1.49853	1.64311	1.06668	1.90588
n =	6	5	5	5	5	4	4	4		5	5	5	4	4	4
P value according non-paired T-Test with un-equal variance
difference between :
baseline and agonist		0.0321595	0.0232109		0.542503	0.184113		0.252708			0.0390116		0.630497		0.263882
Ryanodin vs. control				0.00413248	0.00186194	0.0062039						0.00470176	0.000665741
BAPTA vs. control							0.00294402	0.000694597						0.0487393	0.00183083
Table 6
Supplementary statistical data for the Figure 6. "Impact of astrocytic ryanodine receptors on long-term synaptic plasticity in CA1 hippocampal area"
Panel C	LTP magnitude
	Adult mice	Strong TBS				Adult mice	Weak TBS				Old mice Weak TBS
	control	TFLLR	Ryanodine	TFLLR + Ryanodine		control	TFLLR	Ryanodine	TFLLR + Ryanodine		control	TFLLR	Ryanodine	TFLLR + Ryanodine
mean	209.509	215.099	163.822	181.709		142.691	193.922	120.938	134.462		152.901	191.001	130.987	139.176
SD	27.7947	25.2224	21.1816	19.271		15.4195	26.606	15.5768	18.4736		17.6184	26.7014	14.5464	16.8179
n =	7	6	5	5		6	5	5	5		7	5	5	5
P value according non-paired T-Test with un-equal variance
effect of TFLLR (vs no TFLLR)		0.711211		0.200339			0.00846001		0.247117			0.0293667		0.434585
effect of Ryanodine (vs no Rya)			0.00913525	0.0347176				0.0469713	0.00437033				0.0411451	0.00848275
Table 7
Supplementary statistical data for the Figure 7. "Impact of caffein on synaptic plasticity in the neocortex"
Panel C	LTP magnitude
	Adult mice	Strong TBS				Adult mice	Weak TBS				Old mice Weak TBS
	WT		dnSNARE			WT		dnSNARE			WT		dnSNARE
	control	Caffein	control	Caffein		control	Caffein	control	Caffein		control	Caffein	control	Caffein
mean	160.653	179.213	121.459	124.068		93.113	126.01	93.3047	108.292		116.307	146.964	112.273	115.008
SD	19.1052	17.2497	10.7845	13.019		9.60511	9.93532	7.8805	8.77097		9.19329	13.684	9.07606	11.8396
n =	12	8	7	8		10	8	6	9		11	7	8	7
P value according non-paired T-Test with un-equal variance
difference between :
WT and dnSNARE mice	2.52798e-05	0.678259				0.966141	0.00165018				0.426505	0.0005694
Caffein vs. control		0.0381144		6.7125e-06			3.86056e-06		0.0050071			0.000462291		0.674535
